# Supplementary material for: Seropositivity of Anti-Toxoplasma gondii Antibodies in Owners and Their Dogs Living on Island and Mainland Seashore Areas of Southern Brazil
Source: Trop Med Infect Dis. 2022 Sep 20;7(10):252. doi: 10.3390/tropicalmed7100252 (PMC9611663; doi:10.3390/tropicalmed7100252)
Supplement: Supplementary file 1 [file tropicalmed-07-00252-s001.zip]

Archive with 1 entries (1 files):
- tropicalmed-1826201-supplementary.pdf
